# Supplementary material for: Catalpol Protects Against High Glucose-Induced Bone Loss by Regulating Osteoblast Function
Source: Front Pharmacol. 2021 Mar 10;12:626621. doi: 10.3389/fphar.2021.626621 (PMC7987667; doi:10.3389/fphar.2021.626621)
Supplement: Supplementary file 1 [file datasheet1.zip]

Archive with 10 entries (9 files):
- Supplementary Material Presentation/
- Supplementary Material Presentation/Figure 1.tif
- Supplementary Material Presentation/Figure 2.tif
- Supplementary Material Presentation/Figure 3.tif
- Supplementary Material Presentation/Figure 4.tif
- Supplementary Material Presentation/Figure 5.tif
- Supplementary Material Presentation/Figure 6.tif
- Supplementary Material Presentation/Figure 7.tif
- Supplementary Material Presentation/Figure 8.tif
- Supplementary Material Presentation/graphical abstract.tif
